# Supplementary material for: Comprehensive Analysis of the Prognostic Value and Molecular Function of CRNDE in Glioma at Bulk and Single-Cell Levels
Source: Cells. 2022 Nov 18;11(22):3669. doi: 10.3390/cells11223669 (PMC9688829; doi:10.3390/cells11223669)
Supplement: Supplementary file 1 [file cells-11-03669-s001.zip]

Archive with 1 entries (1 files):
- cells-2008180-supplementary.pdf
